# Supplementary material for: Investigation on Natural Infection of Covert Mortality Nodavirus in Farmed Giant Freshwater Prawn (Macrobrachium rosenbergii)
Source: Animals (Basel). 2022 May 27;12(11):1370. doi: 10.3390/ani12111370 (PMC9179840; doi:10.3390/ani12111370)
Supplement: Supplementary file 1 [file animals-12-01370-s001.zip]

Archive with 1 entries (1 files):
- animals-1508281-supplementary.pdf
